# Supplementary material for: Prevalence and associated factors of insomnia symptoms during the COVID-19 pandemic lockdown among Mettu town residents
Source: PLoS One. 2023 Mar 14;18(3):e0279624. doi: 10.1371/journal.pone.0279624 (PMC10013898; doi:10.1371/journal.pone.0279624)
Supplement: S1 Data — (CSV) [file pone.0279624.s001.csv]

Insomina	Sex	Age	Alcohol	smoking	Covidinfection	satisfaction	Fearcovid	TPM	feelingalienated	Anyonewithcovid	SSS8	Depressive	Psychodist	chewingKhate	Educationlevel
2	1	2	2	1	2	2	2	2	2	2	2	1	2	1	1
1	1	1	2	1	1	2	1	1	2	3	1	2	1	1	2
2	2	2	1	1	2	2	1	1	2	1	1	1	1	1	2
1	1	1	2	1	1	2	1	1	1	3	2	1	1	1	2
2	1	2	1	2	2	2	2	2	1	1	2	2	2	2	1
1	2	1	2	2	1	1	1	1	2	1	2	1	1	2	2
1	1	1	1	2	2	1	1	1	1	1	2	1	1	2	2
1	2	1	1	1	1	1	1	1	2	1	2	1	1	1	3
1	1	1	1	1	1	1	2	1	2	1	2	1	2	2	1
1	2	1	2	1	1	1	2	1	2	1	2	1	2	1	2
1	1	1	2	1	2	1	2	1	2	1	1	1	2	2	2
1	2	1	1	1	1	1	1	1	2	2	2	1	1	1	1
2	2	3	1	2	1	2	1	2	2	1	2	2	1	1	2
1	2	2	2	1	2	1	1	1	2	1	1	1	1	1	3
1	2	2	1	1	3	1	1	1	2	2	2	1	1	1	2
2	1	3	2	2	2	2	2	2	2	3	2	2	2	2	2
2	2	2	2	2	1	2	2	2	2	4	2	2	2	2	3
2	1	2	2	2	1	2	2	2	1	2	1	2	2	2	1
1	1	1	1	1	1	1	1	1	1	3	2	1	1	1	2
2	1	3	2	2	1	2	2	2	1	1	1	2	2	2	2
1	2	2	1	1	2	1	1	1	1	2	1	1	1	1	1
2	1	2	2	2	1	2	2	2	2	1	2	2	2	2	3
1	1	1	1	1	1	1	1	1	1	1	1	1	1	1	2
1	2	1	1	1	1	1	1	1	2	1	1	1	1	1	2
1	2	1	1	1	1	1	2	1	2	1	1	1	2	2	3
1	1	1	2	1	1	1	2	1	2	1	1	2	2	2	2
1	1	1	2	1	2	1	1	1	2	1	1	2	1	1	3
1	2	1	1	2	1	1	1	2	2	1	1	1	1	1	2
1	1	1	1	1	1	1	1	1	2	1	1	1	1	1	2
2	2	2	2	1	1	1	2	1	2	1	2	2	2	2	2
1	1	1	1	2	1	2	1	2	1	1	1	1	1	1	1
2	1	2	2	2	2	2	1	2	2	1	2	2	1	1	1
1	2	1	1	1	1	1	1	2	1	1	1	1	1	1	1
2	2	2	2	1	1	2	2	2	2	3	2	2	2	2	2
2	1	2	2	1	3	2	2	1	2	1	2	2	2	2	1
2	1	2	2	1	2	2	2	2	2	1	2	2	2	2	3
1	1	1	1	1	1	2	1	2	1	1	1	1	1	1	1
2	2	2	2	1	3	2	1	2	2	1	2	2	1	1	1
1	1	1	1	1	1	1	2	1	1	1	1	1	2	2	3
1	1	1	1	1	1	1	1	1	1	1	1	1	1	1	1
1	1	1	1	1	1	1	1	1	1	1	1	1	1	1	2
1	1	1	1	2	3	1	1	2	1	1	2	1	1	1	2
2	2	2	2	2	2	2	2	2	2	1	2	2	2	2	2
1	1	1	1	1	1	1	1	2	1	1	1	1	2	2	3
1	2	1	1	1	3	2	1	2	1	2	2	1	2	2	2
1	2	1	1	1	1	1	1	2	1	1	1	1	1	1	3
1	2	1	1	1	1	1	1	2	1	1	2	1	1	1	3
1	2	1	1	1	1	1	1	2	1	1	1	1	1	1	2
2	1	2	2	2	1	2	2	2	2	1	2	2	1	1	2
2	1	2	2	1	2	2	2	2	2	1	2	2	2	2	3
1	2	1	1	1	1	2	1	2	1	1	1	1	2	2	2
1	1	1	1	1	1	2	1	2	1	1	1	1	2	2	2
1	1	1	1	1	3	2	1	2	1	1	1	1	1	1	3
2	2	2	2	2	2	1	2	2	2	2	2	2	2	2	2
1	1	1	1	1	1	1	1	2	1	1	1	1	1	1	2
1	2	1	1	1	3	2	1	2	1	1	1	1	2	2	1
1	1	1	1	1	1	2	1	2	1	2	1	1	1	1	2
1	1	1	1	1	1	2	1	2	1	2	1	1	1	1	1
1	2	1	1	1	1	2	1	2	1	1	1	1	2	2	1
2	1	1	1	2	2	1	1	2	1	1	2	2	2	2	2
2	1	1	1	1	1	1	1	2	1	1	2	2	1	1	2
2	1	2	2	1	1	1	2	2	2	1	2	2	1	1	1
1	2	1	1	1	1	2	1	1	1	1	1	1	1	1	2
1	2	1	1	1	1	1	1	1	1	1	2	1	2	2	2
1	2	1	1	1	2	2	1	2	1	1	2	1	1	1	2
1	2	1	1	1	1	1	1	2	1	1	1	1	1	1	2
1	1	1	1	1	1	1	1	1	1	1	2	1	1	1	2
1	2	1	1	1	3	1	1	2	1	1	2	1	1	2	3
1	1	1	1	1	2	1	1	2	1	1	2	1	1	2	2
2	1	2	2	2	1	1	2	2	2	2	2	2	2	2	2
1	2	1	1	1	3	1	1	1	1	1	1	1	1	1	2
1	2	1	1	1	1	1	1	1	1	1	1	1	1	1	2
2	1	1	1	2	1	2	1	1	1	1	2	1	2	2	2
2	1	2	2	2	1	1	2	2	2	1	2	2	2	1	2
1	1	1	1	1	1	2	1	1	1	1	1	1	1	1	1
2	1	1	1	2	1	1	1	1	1	1	2	1	2	1	1
2	1	1	1	2	1	1	1	1	1	1	2	1	2	2	3
1	1	1	1	1	2	1	1	1	1	3	1	1	1	2	2
2	2	2	1	2	1	2	2	2	2	3	2	1	2	2	2
1	1	1	1	1	1	2	1	1	1	3	1	1	1	1	2
2	1	1	2	2	1	2	1	1	1	3	2	2	2	1	2
2	1	1	1	2	1	2	1	1	1	1	2	1	2	1	1
2	2	2	1	2	2	2	2	2	2	1	2	1	2	1	2
2	1	1	1	2	1	2	1	1	1	1	2	1	2	2	2
1	2	1	2	1	1	1	1	1	1	1	1	2	1	2	2
2	2	2	1	2	3	1	2	2	2	1	2	1	2	2	2
1	1	1	2	1	2	1	1	1	1	1	1	2	1	1	2
2	1	1	2	2	1	1	1	1	1	1	2	2	2	2	2
2	1	2	1	2	3	1	1	1	1	1	1	1	1	1	2
2	1	2	1	2	1	1	2	2	2	1	2	2	2	2	3
1	1	1	1	1	1	1	1	1	1	1	2	1	1	1	3
1	1	1	1	1	2	1	1	1	1	1	2	1	1	1	2
1	1	1	1	1	1	1	1	1	1	2	2	1	2	2	3
2	2	2	1	2	1	2	2	2	2	1	1	2	2	2	3
2	1	2	1	1	1	2	1	1	1	1	2	2	1	1	1
2	1	2	2	1	1	1	1	1	1	1	1	2	1	1	2
2	1	2	1	1	2	1	1	1	1	1	2	2	1	1	2
1	2	1	1	1	1	2	1	1	1	3	1	1	2	2	2
1	2	1	1	1	1	1	1	1	1	3	1	1	1	1	2
1	2	1	2	1	3	2	1	1	1	4	2	1	1	1	2
1	2	1	2	1	2	1	1	1	1	1	1	1	1	1	2
2	1	2	2	2	1	1	2	2	2	3	2	2	2	2	2
1	2	1	2	1	3	1	1	1	1	1	2	1	2	2	2
2	1	2	1	2	1	2	2	2	2	1	2	2	2	2	3
2	1	2	2	2	1	2	1	1	1	1	2	2	1	1	2
2	1	2	1	2	1	2	1	1	1	1	2	1	1	1	2
1	2	1	1	1	1	2	1	1	1	1	1	1	2	2	2
2	1	2	1	2	1	2	1	1	1	1	2	1	1	1	3
2	1	2	2	2	2	1	1	1	1	1	2	2	1	1	2
2	2	3	1	2	1	1	2	2	2	1	2	1	1	1	2
1	2	3	1	1	1	2	1	1	1	1	1	1	2	2	2
1	1	3	2	1	1	1	1	1	1	1	1	2	2	2	2
2	1	3	2	2	1	2	2	2	2	2	2	2	2	2	2
1	2	3	1	1	2	2	1	1	1	1	1	1	1	1	2
1	1	2	1	1	1	2	1	1	1	1	1	1	1	1	2
1	2	1	2	1	1	2	1	1	1	1	1	2	1	1	3
2	1	2	1	2	3	2	2	2	2	1	2	1	1	1	2
1	1	2	2	1	2	2	1	1	1	1	1	2	2	2	2
1	2	3	1	1	1	2	1	1	1	4	1	1	2	2	3
1	2	2	1	1	3	2	1	1	1	4	1	1	2	2	2
2	1	2	1	2	1	1	2	2	1	4	2	1	1	1	2
2	1	3	1	2	1	2	2	2	1	1	2	1	2	2	1
2	1	2	1	2	1	2	2	2	1	1	2	1	1	1	1
1	2	3	1	1	1	1	1	2	1	4	1	1	2	2	2
2	1	3	1	2	2	1	2	2	1	3	2	1	1	1	2
2	1	2	1	2	1	1	2	1	1	3	2	1	1	1	2
1	1	2	1	1	1	1	1	2	1	1	1	1	2	2	3
2	1	2	2	2	1	1	2	1	2	1	2	2	2	2	3
1	2	2	1	1	1	1	1	1	1	1	1	1	1	1	2
2	1	2	2	2	2	1	2	1	2	1	2	2	1	1	3
1	2	3	1	1	1	1	1	1	1	1	1	1	1	1	1
1	1	2	1	1	1	1	1	2	1	4	1	1	2	2	3
2	2	2	1	2	3	1	2	2	2	3	1	2	1	2	2
2	1	3	2	2	2	1	1	1	1	3	2	1	1	1	2
2	1	3	1	2	1	1	1	2	1	4	2	1	1	1	3
2	1	2	1	2	3	1	2	1	2	1	2	2	2	1	2
1	2	3	2	1	1	1	1	2	1	3	1	1	2	2	2
2	1	3	1	2	1	1	2	2	2	4	2	2	2	1	3
2	1	3	1	2	1	1	1	2	1	3	1	2	1	1	2
1	1	2	1	2	1	1	1	2	1	4	1	1	1	1	2
1	1	2	1	2	2	1	1	1	1	3	2	1	2	2	2
1	1	1	1	2	1	1	1	1	1	3	2	1	1	2	2
1	1	1	1	1	1	1	1	1	1	1	2	1	1	2	1
1	1	1	1	1	1	2	1	1	1	1	2	1	1	1	2
1	2	1	2	1	1	1	1	1	1	3	1	1	2	1	2
2	1	2	1	2	2	1	1	1	1	4	2	2	2	1	3
2	1	2	1	2	1	2	2	2	2	3	2	2	2	1	2
2	1	2	2	2	1	1	1	1	1	1	1	2	1	2	1
2	2	2	2	2	3	2	2	2	2	3	2	2	1	2	2
2	2	2	2	2	2	1	1	1	1	1	2	2	1	2	2
1	2	1	1	1	1	1	1	1	1	3	2	1	1	1	2
1	2	1	2	1	3	1	1	1	1	4	1	1	2	2	2
2	1	2	1	2	1	2	2	2	2	4	1	2	2	1	2
1	2	1	2	1	2	2	1	1	1	1	1	1	2	2	2
1	1	1	1	1	1	1	1	1	1	1	1	1	1	1	2
2	1	2	1	2	1	2	2	2	2	1	2	2	2	1	3
1	1	1	1	1	1	1	1	1	1	1	1	1	1	2	2
2	2	2	2	2	1	1	2	2	2	1	2	2	2	2	2
2	1	2	2	2	2	2	1	1	1	1	2	1	1	1	2
1	1	1	1	1	1	1	1	1	1	1	1	1	1	1	2
2	2	2	1	2	1	1	1	1	1	1	2	1	2	1	2
2	2	2	2	2	3	1	2	2	2	1	2	1	2	2	3
2	1	2	1	2	2	1	1	1	1	1	2	2	1	1	1
2	1	2	2	2	1	1	2	2	2	2	2	2	1	1	3
1	2	3	1	1	3	1	1	1	1	1	1	1	1	1	3
2	1	3	2	2	1	2	2	2	2	1	2	1	2	2	3
2	2	3	2	2	2	2	2	2	2	1	2	2	1	2	2
1	1	3	2	1	1	1	1	1	1	1	1	1	1	2	3
1	1	3	1	1	1	1	1	1	1	1	1	2	1	1	2
1	2	2	2	1	1	2	1	1	1	1	1	1	2	1	2
2	2	2	1	2	1	1	1	1	1	1	2	1	2	2	2
1	1	2	1	1	2	1	1	1	1	1	2	2	2	1	2
2	1	1	1	2	1	1	1	1	1	1	1	2	1	1	3
1	1	3	1	1	1	1	1	1	1	3	2	1	1	1	2
2	2	3	2	2	1	2	1	1	1	4	2	1	2	2	3
2	1	1	1	2	1	1	1	1	1	1	2	1	1	2	3
1	1	1	1	1	1	1	1	1	1	3	2	2	1	2	2
2	1	2	1	2	2	1	2	2	2	3	1	1	1	1	2
2	1	2	1	2	1	2	2	2	2	3	2	1	2	1	2
2	2	2	1	2	1	2	2	2	2	4	2	1	2	1	2
1	1	1	2	1	1	2	2	2	1	3	2	1	2	1	2
2	2	2	2	2	1	2	2	2	2	4	2	2	1	2	3
2	1	2	1	2	2	2	2	2	1	3	1	1	1	2	2
1	2	1	1	1	1	1	1	2	1	3	2	2	1	2	2
1	2	1	1	1	1	1	1	1	1	3	1	2	1	1	2
1	1	1	2	1	3	2	1	2	1	4	1	2	2	2	2
2	1	2	1	2	2	1	2	2	2	1	1	2	2	1	3
1	1	1	1	1	1	1	1	2	1	1	1	1	2	2	2
2	1	2	1	2	3	1	2	2	2	1	2	1	1	1	3
1	1	1	1	1	1	1	1	2	1	1	2	1	2	1	1
1	1	1	1	1	1	1	1	1	1	1	2	1	1	2	2
1	1	1	1	1	1	1	1	1	1	1	2	1	2	2	3
1	1	1	1	1	1	2	1	2	1	1	2	1	1	1	3
2	2	2	2	2	1	1	2	2	2	1	2	1	1	1	1
2	1	2	1	1	1	1	2	2	1	1	2	2	2	1	3
2	1	2	1	1	1	2	2	2	2	1	1	2	2	2	1
2	1	2	1	1	1	1	2	2	2	2	2	2	1	1	2
2	1	2	1	1	1	1	1	2	2	1	2	2	1	1	2
1	2	2	1	1	1	1	1	1	1	1	2	1	1	1	2
2	1	2	1	1	1	2	2	2	2	1	1	2	2	2	2
1	1	3	1	1	1	2	1	2	1	1	1	1	1	2	3
1	2	3	1	1	3	1	1	1	1	1	2	1	1	1	2
2	1	2	1	1	2	1	1	2	1	1	1	2	2	1	2
2	1	2	2	1	1	1	2	2	2	1	2	2	2	2	2
2	2	2	2	1	3	2	2	2	2	1	2	2	2	1	2
1	1	1	1	1	1	2	2	1	1	1	1	1	1	1	2
1	1	1	1	1	1	2	1	2	1	1	1	1	2	1	2
1	2	1	1	1	1	2	2	2	1	1	1	1	1	2	2
2	2	2	2	2	1	2	1	1	2	1	2	1	1	2	1
2	1	2	1	2	2	1	1	2	1	1	1	2	1	2	2
2	1	2	1	2	1	1	1	2	1	3	1	2	2	1	2
1	2	1	1	1	1	2	2	2	1	3	1	1	1	1	2
2	1	2	2	2	1	1	1	2	2	4	2	1	1	1	3
1	2	1	2	1	1	1	1	1	2	1	2	2	1	1	1
2	1	2	2	2	2	2	1	1	2	1	2	1	2	2	2
2	1	2	1	2	1	1	2	2	1	1	1	2	2	2	3
1	2	1	1	1	1	1	2	1	1	1	1	1	2	2	3
1	1	1	1	1	3	2	2	1	1	1	1	1	1	1	2
1	1	2	1	1	2	1	1	2	1	3	1	2	1	2	2
2	1	2	2	2	1	1	1	2	2	3	2	2	1	1	2
1	1	2	1	1	3	2	1	1	1	3	1	1	1	2	2
1	2	2	1	1	1	2	1	2	1	3	1	1	2	1	2
1	1	3	1	1	1	2	2	2	1	3	1	1	2	1	2
2	1	2	2	2	1	2	2	1	2	3	2	2	2	2	2
1	1	2	1	1	2	2	1	2	1	2	1	1	1	2	1
2	1	2	2	2	1	1	2	1	2	2	2	1	2	1	1
1	2	2	1	1	1	1	1	2	1	2	1	1	1	1	1
1	1	3	1	1	1	1	1	2	1	4	1	1	2	1	3
1	1	3	1	1	1	2	1	2	1	1	1	2	1	2	1
1	2	3	1	1	2	2	1	2	1	4	1	1	1	1	2
1	2	3	2	1	1	2	1	2	2	4	2	2	2	1	3
1	1	3	1	1	1	1	1	2	1	2	1	2	2	1	1
1	1	2	1	1	3	1	1	2	1	3	1	2	1	2	2
1	1	3	1	1	2	1	1	2	1	1	1	1	1	2	3
2	2	3	2	2	1	1	2	2	2	1	2	1	1	2	3
1	1	2	1	1	3	2	1	1	1	1	1	1	2	1	2
2	2	2	2	2	1	2	2	2	2	1	2	2	1	1	2
1	2	2	1	1	2	1	1	2	1	1	1	1	1	2	2
1	1	2	1	1	1	1	1	2	1	1	1	1	1	1	2
2	2	2	2	2	1	2	2	2	2	1	2	2	2	1	2
2	1	2	2	2	1	1	2	1	2	1	2	2	2	1	2
1	1	2	1	1	1	1	2	1	1	1	1	1	2	2	2
1	1	1	1	1	2	1	2	1	1	1	1	1	1	2	2
1	2	1	1	1	1	2	1	1	1	2	1	1	1	2	2
2	1	2	2	2	1	1	1	2	2	1	2	2	2	1	2
1	1	1	1	1	3	2	2	2	1	1	1	1	1	1	2
1	1	1	1	1	2	2	1	1	1	1	1	1	1	1	2
1	2	1	1	1	1	2	1	2	1	1	1	1	1	1	3
2	1	2	2	2	3	1	1	2	2	1	2	2	2	2	2
2	1	2	2	2	1	2	2	1	2	3	2	2	2	2	2
2	2	2	2	2	1	1	2	1	2	1	2	2	2	2	3
1	1	1	1	1	1	2	2	2	1	1	1	1	1	1	2
1	2	1	1	1	2	1	1	1	1	1	1	1	1	2	2
1	1	1	1	1	1	2	1	1	1	3	1	1	1	1	2
1	1	1	1	1	1	2	1	1	1	3	1	2	1	2	2
2	2	2	2	2	1	1	1	2	2	3	2	1	2	1	2
1	1	1	1	1	1	1	2	1	1	3	1	1	2	1	2
1	1	1	1	1	1	1	2	2	1	1	1	2	2	2	3
1	1	1	1	1	2	2	2	2	1	3	1	2	1	2	2
2	1	2	2	1	1	1	1	2	2	3	2	1	2	1	2
2	2	2	2	1	1	2	2	1	2	3	1	1	1	1	2
2	1	2	1	1	1	1	1	2	2	1	1	1	2	1	3
1	2	1	1	1	1	2	2	2	1	1	1	2	1	2	3
1	2	1	2	1	2	1	1	2	1	3	1	1	1	1	2
1	1	2	1	1	1	2	1	1	1	3	2	2	2	1	2
1	1	2	1	1	1	2	2	2	1	2	1	2	2	1	1
1	1	3	2	1	3	1	2	2	1	3	1	1	1	2	2
1	1	2	1	1	2	1	1	2	1	2	1	1	1	2	1
2	1	2	2	2	1	2	1	1	2	1	1	1	1	2	2
1	1	2	1	1	3	1	1	2	1	1	1	1	2	1	3
2	1	2	1	1	1	1	2	2	2	1	2	1	1	1	2
1	2	2	1	1	1	2	1	1	1	3	1	1	1	2	2
2	1	2	1	2	1	1	1	2	2	3	2	1	1	1	2
1	1	2	1	1	1	2	1	1	1	1	1	2	2	1	3
1	1	2	1	1	2	2	2	1	1	3	1	1	2	1	2
2	1	2	1	1	1	2	2	1	2	1	2	1	2	2	2
2	2	2	1	1	1	2	2	1	2	1	2	1	1	2	2
1	1	2	2	1	1	1	1	1	1	1	1	2	1	2	3
1	1	2	1	1	1	2	1	2	1	1	1	2	2	1	3
1	1	2	2	1	2	2	2	1	1	1	1	2	1	1	2
2	2	2	1	1	1	1	1	1	2	1	2	2	1	1	2
1	1	3	1	1	1	2	1	1	1	1	1	1	1	1	2
1	2	3	1	1	3	1	1	2	1	1	1	1	2	2	2
1	1	3	2	1	2	2	2	2	1	1	1	1	2	2	2
2	2	3	1	1	1	2	2	1	2	1	2	2	2	2	2
1	1	2	1	1	3	1	2	2	1	1	1	1	1	1	2
1	1	3	2	1	1	1	1	2	1	1	1	1	1	2	3
1	1	3	1	1	1	1	1	1	1	1	1	1	1	1	2
1	2	2	2	1	2	2	1	2	1	1	1	1	1	2	2
1	1	2	1	1	1	1	1	1	1	2	1	1	2	1	2
1	1	2	1	1	1	2	2	2	1	1	2	1	2	1	2
2	2	2	1	1	1	1	2	2	2	1	1	2	2	2	2
1	1	2	1	1	1	2	1	2	1	1	1	1	1	2	3
2	2	2	2	1	2	1	2	2	2	1	1	2	2	1	2
1	1	2	2	1	1	2	1	2	1	1	1	1	1	1	2
2	1	2	1	2	1	2	2	2	2	1	2	2	2	1	3
2	2	3	1	2	3	1	2	1	2	1	1	1	1	2	2
2	2	2	2	2	2	1	2	2	2	3	1	1	1	1	2
1	1	3	1	1	1	2	1	1	1	4	1	2	2	1	3
1	1	2	2	1	3	1	1	1	1	3	2	2	2	1	2
2	1	3	1	2	1	2	2	1	2	3	1	1	1	2	2
1	2	2	1	1	1	1	1	2	1	3	1	1	1	2	2
1	1	2	2	1	1	1	1	1	1	1	2	1	1	2	2
1	1	2	2	1	2	1	1	2	1	1	1	2	2	1	2
2	1	2	1	2	3	2	2	1	2	1	2	1	1	1	2
1	1	3	1	1	2	1	1	1	1	1	1	1	1	2	3
2	2	1	1	2	1	2	2	1	2	1	2	1	1	1	3
1	1	2	2	1	1	1	1	2	1	1	1	1	2	1	2
1	1	1	1	1	1	1	2	2	1	1	2	2	2	1	2
1	1	1	1	1	1	1	2	1	1	1	1	1	2	2	3
1	2	1	1	1	2	1	2	2	1	1	2	2	1	2	3
2	2	2	1	2	1	2	1	2	2	1	1	2	1	2	3
1	1	1	2	1	1	1	1	1	1	2	1	2	2	1	2
1	1	1	1	1	1	1	2	2	1	1	1	2	1	1	2
1	1	1	2	1	1	1	1	1	1	1	1	1	1	1	2
1	1	1	2	2	1	1	1	2	1	1	1	1	1	1	2
2	1	2	2	2	2	2	1	2	2	1	1	1	2	2	2
1	1	1	2	2	1	1	2	2	1	1	1	1	2	2	2
1	2	1	1	2	1	1	2	1	1	1	2	1	2	2	2
1	2	1	1	1	1	1	2	2	1	1	2	1	1	1	2
2	1	2	1	1	1	2	1	1	2	1	1	1	1	2	2
2	1	2	1	1	2	2	1	1	2	1	1	2	1	1	1
2	1	2	1	1	1	2	1	1	2	3	1	1	1	2	2
1	2	1	1	1	1	1	1	2	1	3	1	1	2	1	2
1	2	1	1	2	3	1	2	1	2	3	1	1	2	1	2
1	2	1	1	1	2	1	2	2	2	1	1	2	2	2	3
1	2	1	2	1	1	1	2	2	2	4	1	2	1	2	3
2	1	2	1	2	3	2	1	1	2	3	1	2	2	1	2
1	2	1	1	1	1	1	2	2	1	2	1	2	1	1	1
1	1	1	1	1	1	1	1	2	2	1	1	1	2	1	3
1	1	2	2	2	1	1	1	2	1	1	1	2	1	2	3
2	1	2	2	1	1	2	2	1	2	1	1	1	1	1	3
2	2	2	2	1	2	2	2	2	2	1	1	1	2	1	3
2	1	2	2	1	1	2	2	2	2	1	2	1	2	1	2
1	1	2	1	2	1	1	1	2	2	4	1	2	1	2	2
1	2	3	2	1	1	1	1	2	2	1	1	1	1	2	3
1	2	2	1	1	1	2	1	1	2	4	2	1	1	2	2
1	1	2	1	2	2	1	1	2	2	4	1	2	2	1	3
1	1	3	2	2	1	1	1	2	2	1	2	2	1	2	2
1	2	2	1	1	1	1	1	1	2	1	2	1	1	1	2
2	1	2	1	1	3	2	2	1	2	1	1	1	1	1	2
1	2	3	2	2	2	1	1	2	1	1	1	2	2	1	3
2	1	2	2	1	1	2	2	1	2	1	1	1	2	2	2
1	1	2	1	2	3	1	1	1	1	1	1	2	2	1	2
2	2	3	1	1	1	2	2	1	2	1	2	1	1	1	3
1	2	2	2	1	3	1	1	2	2	1	2	1	1	1	2
1	1	2	1	1	2	1	1	2	2	1	1	2	2	2	3
2	1	2	2	1	1	2	2	1	2	1	1	2	1	2	2
2	1	2	1	1	3	2	2	2	1	1	1	1	1	2	2
1	2	3	1	1	3	1	1	2	2	1	1	1	1	1	2
1	1	3	2	1	2	1	1	2	2	1	1	1	2	1	3
1	1	3	2	1	1	1	2	2	2	2	1	2	2	1	2
2	1	3	1	2	2	2	2	1	2	1	1	1	2	1	3
1	1	3	1	1	1	1	2	2	2	1	1	1	1	2	2
1	1	3	1	1	1	1	1	1	2	1	2	1	1	2	2
1	1	3	2	1	1	1	1	2	2	1	1	1	1	2	2
2	1	2	1	1	2	2	1	2	2	1	2	2	1	1	1
2	1	2	1	1	2	2	1	1	2	3	1	1	2	2	2
2	1	2	1	1	3	2	2	2	2	3	1	2	2	1	2
1	1	3	1	1	2	2	2	2	2	4	1	2	2	2	3
2	1	2	2	2	1	1	2	2	2	1	2	1	1	1	3
1	1	2	1	1	3	1	1	1	2	4	1	2	2	1	3
1	1	2	2	1	1	1	2	2	2	3	1	1	1	2	2
1	1	3	2	1	1	2	1	2	2	4	1	1	2	2	3
1	1	3	2	1	3	1	2	1	2	1	1	2	1	1	3
2	2	2	1	2	2	1	1	2	2	1	2	2	1	1	3
2	2	2	1	2	2	2	1	2	2	1	2	1	2	1	2
2	2	2	1	2	2	1	2	1	2	1	2	1	2	2	2
2	2	2	2	2	1	2	2	2	1	1	2	1	1	1	3
2	2	3	2	1	3	1	1	2	2	1	2	2	1	1	2
2	2	2	2	1	1	2	1	2	1	1	2	1	1	1	2
2	2	2	2	1	3	1	1	2	2	1	2	1	2	2	2
2	2	2	1	1	1	2	2	2	2	1	2	1	1	2	2
2	2	2	2	1	1	1	1	1	1	1	2	1	1	2	2
2	2	3	1	2	1	1	1	1	1	2	1	2	1	1	2
1	1	3	1	1	3	1	1	2	2	1	1	1	2	1	2
2	2	2	1	2	1	2	2	2	2	1	1	2	2	2	3
2	2	2	2	2	1	1	2	2	1	1	1	2	2	1	2
1	1	2	1	2	1	1	2	2	2	1	1	2	1	1	2
2	2	2	1	2	2	1	1	2	1	1	1	2	1	1	1
1	1	3	2	1	3	1	1	2	1	1	1	1	2	2	3
1	1	2	2	1	2	2	2	2	1	4	1	1	1	2	3
1	1	1	1	1	1	1	1	2	2	1	1	1	1	2	3
2	2	2	1	1	1	2	1	2	1	3	1	1	1	1	2
1	1	3	2	1	1	2	1	2	2	3	1	1	2	1	2
2	1	2	1	1	1	2	2	2	1	3	1	1	2	1	2
1	1	1	2	1	2	1	2	2	1	1	1	1	2	1	3
1	1	3	1	2	1	1	2	2	1	1	1	2	1	2	3
1	1	3	1	1	1	1	1	2	1	1	1	1	1	2	2
1	2	3	2	1	1	1	1	2	1	1	1	1	1	2	2
1	2	2	2	1	1	2	1	2	2	1	1	1	1	1	3
2	2	2	1	2	1	1	1	2	1	1	1	2	2	2	2
2	2	2	1	2	2	2	2	1	2	1	1	2	2	1	2
2	2	2	1	2	1	1	2	2	1	3	1	2	2	2	2
1	2	1	2	2	1	2	2	2	2	1	1	2	1	1	3
2	2	2	1	1	1	2	1	2	2	1	1	1	2	1	2
2	2	2	2	1	2	1	2	2	1	3	2	2	1	2	2
2	2	2	2	2	3	1	1	2	1	3	2	1	2	2	2
1	2	1	1	1	2	2	2	1	2	3	1	1	1	1	2
2	1	2	1	1	1	1	1	2	2	3	2	1	1	1	2
2	1	2	1	1	1	1	1	1	2	1	2	2	2	1	3
2	2	2	1	1	1	2	2	1	2	1	2	1	2	2	2
2	2	2	1	1	1	2	2	2	2	1	2	1	1	1	2
2	1	2	1	2	2	2	1	2	1	1	2	2	1	1	2
1	1	1	1	1	1	2	1	1	2	1	1	2	1	1	2
2	2	2	2	1	1	1	1	2	2	1	2	1	2	2	2
2	2	2	1	1	1	1	2	2	2	1	2	1	1	2	3
2	2	2	1	1	1	1	1	1	1	1	2	2	1	2	2
1	1	2	1	1	1	2	1	2	2	1	1	1	1	1	3
2	2	2	2	2	2	1	1	1	2	1	2	2	2	1	3
2	2	2	2	2	1	2	2	2	2	2	2	1	2	2	1
1	1	2	2	2	1	2	2	2	2	1	1	1	2	1	1
2	2	2	2	2	1	1	2	2	2	1	2	2	1	1	3
2	2	2	1	2	1	1	1	2	2	1	2	2	2	1	1
2	2	2	2	1	1	1	2	1	2	1	2	1	2	2	1
1	1	1	1	1	2	1	2	2	2	1	1	1	1	2	1
2	2	2	1	1	3	1	1	2	2	1	1	1	2	2	1
2	2	2	1	2	2	1	2	2	2	1	1	2	1	1	3
2	2	2	2	1	1	2	1	2	2	2	1	1	1	1	1
2	2	2	1	1	1	1	1	1	2	4	1	1	1	1	3
1	1	1	1	1	1	1	1	2	2	1	1	1	1	1	2
2	2	2	2	1	1	1	1	1	2	1	1	1	2	2	2
2	2	2	2	2	2	1	2	2	1	1	1	2	2	2	3
1	2	1	1	1	1	1	2	2	2	1	1	1	1	2	2
2	1	2	1	2	1	1	1	1	2	4	1	2	2	1	1
1	2	1	2	2	1	2	2	1	1	2	1	2	1	2	2
2	1	2	1	2	1	1	1	1	2	3	1	2	2	1	3
2	1	2	2	2	1	1	2	1	2	4	1	2	2	2	1
2	1	2	1	1	2	2	1	2	2	4	1	1	2	1	1
2	1	2	1	1	1	1	2	2	2	3	2	1	2	1	3
2	1	2	2	1	1	1	1	2	2	1	1	1	1	2	2
2	1	2	2	1	1	2	2	2	2	1	1	1	2	2	2
2	2	2	1	1	1	2	2	2	2	1	1	1	2	1	3
2	2	2	1	1	2	1	2	1	2	1	1	1	2	1	3
2	2	2	1	1	3	2	1	1	1	1	1	1	1	1	2
2	2	2	2	1	2	2	2	2	2	1	1	2	2	2	3
2	2	2	1	1	1	1	2	1	2	1	1	1	2	1	2
2	2	3	1	1	1	2	1	1	2	1	1	1	2	1	3
2	2	3	1	1	1	2	1	1	2	1	1	1	2	1	3
2	2	2	1	1	1	1	1	2	1	1	2	2	1	2	2
2	2	3	2	1	2	1	1	1	2	1	1	2	1	2	2
2	2	2	1	1	1	2	2	2	2	1	1	2	2	2	2
2	2	3	2	1	1	2	2	2	1	1	1	2	2	1	3
2	1	3	2	1	1	1	1	2	2	2	1	1	2	1	3
2	1	3	2	1	1	2	2	1	2	1	2	2	2	2	3
1	1	3	2	1	1	1	1	2	2	1	1	1	2	1	3
2	2	2	1	2	2	1	2	2	2	1	2	1	2	1	2
1	1	3	1	1	1	1	1	2	2	1	2	1	2	1	2
2	1	2	1	1	1	2	2	2	2	1	2	2	2	2	3
1	1	2	1	1	1	1	1	1	2	1	1	1	2	2	1
2	2	1	1	1	1	1	1	2	1	1	1	1	2	2	2
2	2	1	1	2	2	2	1	2	1	1	1	2	2	1	1
2	2	1	1	1	2	1	1	2	1	1	1	2	2	1	2
2	2	2	2	1	2	1	2	2	2	1	1	1	2	1	3
2	2	2	1	1	1	2	2	2	2	1	1	1	2	1	1
2	2	1	1	1	1	1	1	1	1	1	1	2	1	2	3
2	2	1	1	1	2	1	1	2	1	1	1	1	1	2	2
2	2	1	2	1	3	2	1	1	1	2	1	2	1	2	2
1	1	1	2	1	2	2	1	1	1	1	1	1	1	1	3
2	2	2	2	2	1	2	2	1	2	1	1	1	2	2	2
2	2	2	2	2	1	2	1	1	1	1	1	2	2	1	2
2	2	2	1	1	1	2	1	1	1	1	2	1	1	2	1
2	2	2	2	1	1	1	2	2	2	1	1	1	1	1	3
2	2	2	1	1	2	1	2	1	2	1	1	1	2	1	1
2	2	2	1	1	1	1	2	1	2	1	2	2	2	2	1
2	2	2	1	1	1	1	2	1	2	1	1	1	2	2	3
2	2	2	2	1	1	1	2	2	2	3	2	1	2	1	1
2	1	2	1	1	1	2	2	2	1	3	2	1	2	1	1
2	2	2	1	1	1	2	2	1	2	2	1	1	2	1	3
2	2	2	2	1	2	1	2	2	1	3	1	2	2	2	2
2	2	2	2	1	1	1	2	2	1	3	2	1	2	1	2
2	2	2	1	1	1	2	2	1	1	3	2	1	2	1	2
2	2	2	1	1	1	1	2	1	2	2	2	2	2	1	2
2	2	2	2	1	1	1	2	2	2	2	1	1	2	2	2
2	1	2	1	2	2	1	2	2	1	1	2	1	2	2	3
2	2	2	2	2	1	1	2	1	2	1	2	2	2	2	3
2	2	2	1	2	1	1	2	2	2	1	2	1	2	1	3
2	1	2	1	2	3	2	1	2	1	4	2	1	2	1	3
2	2	2	2	2	2	1	2	1	2	3	1	1	2	2	2
2	1	2	2	2	1	1	1	2	1	2	2	2	1	1	1
2	2	2	1	2	3	1	2	1	2	1	1	1	2	1	1
2	1	2	1	2	1	1	1	2	1	1	2	1	2	1	3
2	1	1	1	2	1	2	1	2	1	1	1	1	2	2	1
2	2	2	2	1	3	1	2	2	2	1	1	1	2	2	1
2	1	1	1	2	1	1	1	2	1	1	2	2	1	2	2
2	1	2	1	2	1	1	1	1	1	1	2	1	1	1	2
2	2	2	1	2	1	1	2	1	2	1	1	2	2	1	2
1	1	1	1	1	2	2	1	2	1	3	2	2	2	1	2
2	2	2	2	2	3	2	2	2	2	3	1	1	2	1	2
1	1	1	1	1	2	1	1	1	1	3	2	2	2	2	2
2	2	2	2	1	1	1	2	2	2	1	2	1	2	2	2
1	1	1	2	1	1	1	1	2	1	1	1	1	1	2	3
2	2	2	1	1	1	1	2	1	2	1	1	1	2	1	2
1	1	1	2	2	1	1	1	2	1	1	2	2	2	2	2
1	1	1	1	2	2	2	1	1	1	1	1	1	2	1	3
1	1	1	1	2	1	1	1	2	1	1	2	1	1	2	2
2	2	2	2	1	1	1	2	2	2	1	1	1	2	1	3
1	1	1	2	1	1	2	1	2	1	1	2	1	2	1	3
2	2	2	1	2	1	1	2	2	2	1	1	2	2	2	1
1	1	1	1	1	1	2	1	2	1	1	1	1	2	2	1
2	2	2	1	2	2	2	2	1	2	3	2	2	2	1	3
2	2	2	2	1	1	2	2	2	2	3	2	2	2	1	1
2	2	1	1	1	1	1	2	2	1	3	1	1	1	1	2
2	2	2	1	1	1	1	2	2	2	1	2	2	2	2	2
2	2	2	1	1	2	1	2	1	1	3	1	1	1	1	2
2	2	2	1	1	3	1	2	1	1	1	1	1	1	1	3
2	2	1	2	2	2	2	1	2	1	1	1	2	1	1	1
2	2	1	1	2	1	1	1	2	1	1	1	2	1	2	3
2	2	2	2	1	1	2	2	2	2	1	2	1	2	2	1
1	1	1	2	2	1	1	1	2	1	2	1	2	2	2	2
1	1	1	2	1	1	1	1	2	1	1	1	1	1	1	3
2	2	2	2	1	2	1	2	1	2	1	2	1	2	1	2
1	1	1	1	1	1	2	1	2	1	1	1	1	1	2	2
2	2	2	1	2	1	1	2	2	2	1	2	2	2	1	1
2	2	2	1	1	1	1	2	2	2	1	2	1	2	1	3
2	2	2	1	1	1	1	2	1	2	1	2	1	2	1	2
2	2	2	1	1	1	1	2	2	2	1	2	1	2	2	2
1	1	1	1	1	2	2	1	2	1	1	1	1	1	2	3
2	2	2	1	2	1	2	2	2	2	1	2	2	2	2	1
2	2	2	2	1	1	1	2	2	2	1	2	1	2	1	1
2	2	2	1	2	1	1	2	2	2	1	2	2	2	1	3
1	1	1	1	2	1	1	1	2	1	3	1	2	1	1	2
1	1	1	1	1	2	1	1	1	1	1	1	1	2	1	3
2	1	2	2	2	1	1	2	2	2	3	2	2	2	2	2
2	2	2	2	1	1	1	2	1	2	1	2	1	2	2	2
1	2	1	2	1	1	1	1	1	1	1	1	1	2	2	3
1	1	1	2	2	1	1	1	1	1	1	1	2	1	1	3
2	1	2	1	2	2	1	2	1	2	3	2	2	2	2	2
2	1	2	2	1	3	1	2	2	2	1	2	1	2	1	3
1	2	1	1	1	2	1	1	2	1	2	1	1	1	2	2
1	1	1	1	1	1	1	1	1	1	1	1	1	1	1	3
2	1	2	1	1	1	2	2	2	2	1	2	2	2	1	3
1	1	1	2	1	1	1	1	1	1	1	1	1	1	2	2
1	1	1	1	1	1	2	1	2	1	1	1	1	1	2	2
1	1	1	1	1	2	1	1	1	1	1	1	1	1	1	2
2	1	2	2	1	1	1	2	2	2	1	2	1	2	1	3
1	2	1	2	1	1	1	1	2	1	1	1	2	2	1	2
1	2	1	1	1	1	1	1	1	1	1	1	1	1	2	2
2	1	2	1	2	1	1	2	2	2	3	2	2	2	1	2
1	2	1	2	1	1	2	1	2	1	3	1	2	2	1	2
2	2	2	1	2	1	1	2	2	2	1	2	2	2	1	3
2	2	2	2	1	1	1	2	1	1	1	1	2	2	2	3
2	2	2	1	1	2	1	2	2	2	1	2	1	2	2	3
2	2	2	1	1	1	1	2	2	2	3	2	1	2	2	2
2	1	1	2	1	1	2	2	2	1	3	1	1	1	1	2
2	2	2	2	1	2	1	2	2	2	1	2	1	2	2	3
2	2	1	1	1	3	1	2	1	1	1	1	1	2	2	2
2	2	1	1	1	2	1	2	2	1	1	1	1	1	1	2
2	2	1	1	1	1	1	1	2	1	1	1	1	2	2	2
2	2	2	2	1	1	2	2	1	2	4	2	2	2	1	3
1	2	3	1	1	1	2	2	1	1	4	1	1	1	1	3
1	2	1	1	1	1	2	1	2	1	3	1	1	1	1	2
2	1	2	1	1	2	1	1	1	2	1	2	1	2	1	3
2	1	2	1	1	1	2	2	1	2	1	2	2	2	2	3
2	2	2	2	1	1	2	2	1	2	1	2	2	2	2	2
2	1	2	1	1	1	1	2	2	1	1	1	2	1	1	2
2	2	2	2	1	1	2	1	2	2	3	2	2	2	2	2
2	1	2	2	1	1	1	2	1	2	1	2	1	2	1	3
2	1	2	2	1	2	1	2	2	1	1	1	2	2	2	3
2	1	2	2	1	1	2	2	2	1	4	1	1	2	2	3
1	2	1	1	1	1	1	2	2	1	1	1	1	2	2	2
1	1	1	1	1	1	1	2	2	1	1	1	1	1	2	2
2	1	2	1	2	1	1	1	2	2	1	1	2	2	1	2
2	2	2	1	2	2	1	2	2	2	4	1	1	2	2	3
2	2	2	1	2	1	2	2	1	2	3	1	1	2	2	2
2	1	2	1	1	1	1	2	2	2	3	1	2	2	2	2
2	1	2	1	1	1	2	2	2	2	1	1	2	2	1	3
1	2	1	2	1	1	1	2	1	1	2	1	1	1	2	3
1	1	1	1	1	2	1	1	2	1	3	2	1	1	2	2
2	1	1	1	1	3	2	1	2	2	1	1	2	2	2	3
1	1	2	1	1	2	1	2	1	1	1	2	1	2	2	3
1	1	2	2	1	1	1	2	1	1	3	1	2	2	1	2
1	1	2	2	1	1	1	1	2	1	1	1	1	2	1	3
2	1	2	2	2	1	2	2	2	2	1	1	1	2	2	3
2	1	2	2	2	1	2	2	2	2	1	1	2	2	2	2
2	1	2	1	2	2	2	2	1	2	3	1	2	2	2	3
2	1	2	2	1	1	2	2	2	2	3	1	1	2	2	3
2	2	2	1	2	1	2	2	2	2	3	1	1	2	2	1
2	1	2	1	2	1	2	2	2	2	3	1	1	2	2	1
1	1	1	1	1	1	1	1	2	1	2	1	2	2	2	3
1	1	1	2	1	1	1	1	2	1	1	1	1	2	2	2
2	1	2	1	1	2	2	2	1	2	1	1	1	2	2	2
1	2	1	1	1	1	1	1	2	1	3	1	1	2	2	2
1	1	1	2	1	1	1	1	2	1	1	1	1	2	2	1
1	2	1	2	1	1	1	1	2	1	2	2	2	2	2	3
1	1	1	1	1	1	1	1	2	1	1	1	1	2	2	2
1	1	1	1	1	2	1	1	2	1	1	2	2	1	2	2
2	1	2	2	1	1	2	2	1	2	1	1	2	2	1	2
2	1	2	1	2	1	2	2	1	2	1	1	2	2	1	2
2	1	2	2	1	3	1	2	2	2	2	2	2	2	1	3
2	1	2	1	1	2	1	2	2	2	1	2	1	2	1	1
2	1	2	1	1	1	1	2	2	2	1	1	1	2	2	1
1	1	2	2	1	3	2	2	1	1	2	2	1	1	2	2
2	1	2	1	1	1	1	1	2	2	1	1	1	2	1	3
1	1	2	1	1	1	1	2	2	1	2	2	1	1	1	1
1	2	2	1	1	2	1	1	2	1	1	2	1	1	2	1
2	1	2	2	1	3	1	1	1	2	1	1	1	2	2	3
1	1	2	1	1	2	2	2	2	1	1	1	2	2	2	2
1	1	2	1	1	1	2	2	2	1	2	2	1	1	2	2
2	2	2	1	2	1	1	1	2	2	1	2	1	2	2	2
2	2	2	1	1	1	1	2	2	2	1	1	1	2	2	1
1	1	2	2	1	1	1	2	2	2	1	2	2	1	2	1
2	2	3	1	2	2	1	1	2	2	1	2	2	2	2	3
1	1	2	1	1	1	1	2	2	2	1	2	2	1	2	2
2	1	2	2	1	1	2	1	2	2	1	1	2	2	2	2
2	1	2	1	2	1	1	2	2	2	1	1	1	2	2	2
1	1	2	1	1	1	2	2	1	2	1	2	2	2	2	2
1	1	2	2	1	1	2	2	2	2	1	2	1	2	2	2
2	1	1	1	2	2	1	2	2	2	1	1	1	2	2	1
1	1	2	1	1	1	1	2	1	2	2	2	1	1	2	2
2	1	2	1	1	1	2	1	2	2	1	1	2	2	2	2
1	1	2	2	1	1	1	2	2	2	1	2	1	1	1	3
1	1	2	1	1	1	2	1	1	2	2	2	1	1	2	1
1	1	3	1	1	2	1	1	2	2	4	1	2	1	2	3
1	1	2	1	1	1	1	1	1	2	1	1	2	2	2	2
1	2	2	1	1	1	1	2	1	2	2	2	1	2	2	2
